# Supplementary material for: Photoinduced Synthesis of Methylated Marine Cyclopeptide Galaxamide Analogs with Isoindolinone as Anticancer Agents
Source: Mar Drugs. 2022 Jun 5;20(6):379. doi: 10.3390/md20060379 (PMC9227305; doi:10.3390/md20060379)
Supplement: Supplementary file 1 [file marinedrugs-20-00379-s001.zip]

Archive with 1 entries (1 files):
- marinedrugs-1732655-supplementary.pdf
